# Supplementary material for: Variations in BK Polyomavirus Immunodominant Large Tumor Antigen-Specific 9mer CD8 T-Cell Epitopes Predict Altered HLA-Presentation and Immune Failure
Source: Viruses. 2020 Dec 21;12(12):1476. doi: 10.3390/v12121476 (PMC7767524; doi:10.3390/v12121476)
Supplement: Supplementary file 1 [file viruses-12-01476-s001.zip › viruses-1034944 supplementary update/Supplementary_Table_1.xlsx]

## Sheet: Übersichtstabelle
Table S1. Sequence conservation of BKPyV LTag. BKPyV large T antigen (LTag) sequences were downloaded from the NCBI nucleotide and protein database (N=3’263; as of November 13 2020), nucleotide sequences were translated and subsequently amino acid exchanges related to BKPyV subtypes and variants were identified using the CLC Genomic Workbench software (version 12; QIAGEN, Hilden, Germany) and the…
BKV Subtype/Variant	1	2	3	4	5	6	7	8	9	10	11	12	13	14	15	16	17	18	19	20	21	22	23	24	25	26	27	28	29	30	31	32	33	34	35	36	37	38	39	40	41	42	43	44	45	46	47	48	49
BKPyV-WW reference	M	D	K	V	L	N	R	E	E	S	M	E	L	M	D	L	L	G	L	E	R	A	A	W	G	N	L	P	L	M	R	K	A	Y	L	R	K	C	K	E	F	H	P	D	K	G	G	D	E
BKV_Ia
BKPyV_Ib-1
BKPyV_Ib-2
BKPyV_Ic
BKPyV_II																																				36K
BKPyV_III																																				36K
BKPyV_Iva-1
BKPyV_IVa-2
BKPyV_IVb-1
BKPyV_IVb-2
BKPyV_IVc-1
BKPyV_IVc-2
BKPyV_Variant1
BKPyV_Variant2
BKPyV_Variant3
BKPyV_Variant4
BKPyV_Variant5																			19P
BKPyV_Variant6
BKPyV_Variant7																																					37R
BKPyV_Variant8																				20G
BKPyV_Variant9
BKPyV_Variant10																																										42R
BKPyV_Variant11
BKPyV_Variant12
BKPyV_Variant13																												28S
BKPyV_Variant14
BKPyV_Variant15
BKPyV_Variant16
BKPyV_Variant17																																				36K
BKPyV_Variant18
BKPyV_Variant19																																				36K
BKPyV_Variant20
BKPyV_Variant21
BKPyV_Variant22
BKPyV_Variant23
BKPyV_Variant24																																		-
BKPyV_Variant25
BKPyV_Variant26
BKV Subtype/Variant	151	152	153	154	155	156	157	158	159	160	161	162	163	164	165	166	167	168	169	170	171	172	173	174	175	176	177	178	179	180	181	182	183	184	185	186	187	188	189	190	191	192	193	194	195	196	197	198	199
BKPyV-WW reference	A	V	F	S	N	R	T	L	A	C	F	A	V	Y	T	T	K	E	K	A	Q	I	L	Y	K	K	L	M	E	K	Y	S	V	T	F	I	S	R	H	M	C	A	G	H	N	I	I	F	F
BKV_Ia
BKPyV_Ib-1
BKPyV_Ib-2
BKPyV_Ic
BKPyV_II
BKPyV_III
BKPyV_Iva-1																					171L
BKPyV_IVa-2																					171L
BKPyV_IVb-1																					171L
BKPyV_IVb-2																					171L
BKPyV_IVc-1																					171L
BKPyV_IVc-2																					171L
BKPyV_Variant1
BKPyV_Variant2
BKPyV_Variant3
BKPyV_Variant4
BKPyV_Variant5																																182P
BKPyV_Variant6																							173V
BKPyV_Variant7																						172M
BKPyV_Variant8
BKPyV_Variant9																																							189Q
BKPyV_Variant10
BKPyV_Variant11																					171L						177V
BKPyV_Variant12																					171L																			190I
BKPyV_Variant13																				170V	171L
BKPyV_Variant14																					171L
BKPyV_Variant15																					171L														185L
BKPyV_Variant16
BKPyV_Variant17																																														196L	197Y	198S
BKPyV_Variant18																																								190V
BKPyV_Variant19																166N
BKPyV_Variant20
BKPyV_Variant21
BKV Subtype/Variant	301	302	303	304	305	306	307	308	309	310	311	312	313	314	315	316	317	318	319	320	321	322	323	324	325	326	327	328	329	330	331	332	333	334	335	336	337	338	339	340	341	342	343	344	345	346	347	348	349
BKPyV-WW reference	V	E	E	C	K	K	C	Q	K	K	D	Q	P	Y	H	F	K	Y	H	E	K	H	F	A	N	A	T	I	F	A	E	S	K	N	Q	K	S	I	C	Q	Q	A	V	D	T	V	L	A	K
BKV_Ia																											327I
BKPyV_Ib-1
BKPyV_Ib-2
BKPyV_Ic
BKPyV_II																											327I
BKPyV_III																											327I
BKPyV_Iva-1
BKPyV_IVa-2
BKPyV_IVb-1
BKPyV_IVb-2
BKPyV_IVc-1
BKPyV_IVc-2
BKPyV_Variant1
BKPyV_Variant2
BKPyV_Variant3
BKPyV_Variant4
BKPyV_Variant5
BKPyV_Variant6
BKPyV_Variant7
BKPyV_Variant8																							323C
BKPyV_Variant9																																		334D
BKPyV_Variant10																														330S
BKPyV_Variant11																											327I																			346F			349N
BKPyV_Variant12																											327I								335K		337V
BKPyV_Variant13																								324P
BKPyV_Variant14																																						338T									347S
BKPyV_Variant15																				320Q
BKPyV_Variant16								308H
BKPyV_Variant17								308K
BKPyV_Variant18			303Q
BKPyV_Variant19			303Q
BKPyV_Variant20
BKPyV_Variant21	301A																										327I
BKV Subtype/Variant	451	452	453	454	455	456	457	458	459	460	461	462	463	464	465	466	467	468	469	470	471	472	473	474	475	476	477	478	479	480	481	482	483	484	485	486	487	488	489	490	491	492	493	494	495	496	497	498	499
BKPyV-WW reference	N	V	N	L	P	M	E	R	L	T	F	E	L	G	V	A	I	D	Q	Y	M	V	V	F	E	D	V	K	G	T	G	A	E	S	K	D	L	P	S	G	H	G	I	N	N	L	D	S	L
BKV_Ia
BKPyV_Ib-1
BKPyV_Ib-2
BKPyV_Ic
BKPyV_II
BKPyV_III
BKPyV_Iva-1
BKPyV_IVa-2
BKPyV_IVb-1
BKPyV_IVb-2
BKPyV_IVc-1
BKPyV_IVc-2
BKPyV_Variant1																																												494T			497A
BKPyV_Variant2
BKPyV_Variant3
BKPyV_Variant4
BKPyV_Variant5
BKPyV_Variant6
BKPyV_Variant7
BKPyV_Variant8
BKPyV_Variant9
BKPyV_Variant10
BKPyV_Variant11
BKPyV_Variant12
BKPyV_Variant13
BKPyV_Variant14
BKPyV_Variant15
BKPyV_Variant16
BKPyV_Variant17
BKPyV_Variant18
BKPyV_Variant19
BKPyV_Variant20
BKPyV_Variant21
BKPyV_Variant22
BKPyV_Variant23																																															497N
BKPyV_Variant24																																												494T			497A
BKPyV_Variant25																																			485R
BKPyV_Variant26
BKPyV_Variant27
BKPyV_Variant28
BKPyV_Variant29																																															497N	498C
BKPyV_Variant30																																												494T	495H		497A
BKPyV_Variant31																																											493L
BKPyV_Variant32																																											493L
BKPyV_Variant33																									475G
BKPyV_Variant34																					471V
BKV Subtype/Variant	601	602	603	604	605	606	607	608	609	610	611	612	613	614	615	616	617	618	619	620	621	622	623	624	625	626	627	628	629	630	631	632	633	634	635	636	637	638	639	640	641	642	643	644	645	646	647	648	649
BKPyV-WW reference	W	K	E	R	L	D	S	E	I	S	M	Y	T	F	S	R	M	K	Y	N	I	C	M	G	K	C	I	L	D	I	T	R	E	E	D	S	E	T	E	D	S	G	H	G	S	S	T	E	S
BKV_Ia
BKPyV_Ib-1
BKPyV_Ib-2
BKPyV_Ic
BKPyV_II
BKPyV_III
BKPyV_Iva-1
BKPyV_IVa-2
BKPyV_IVb-1
BKPyV_IVb-2
BKPyV_IVc-1
BKPyV_IVc-2
BKPyV_Variant1
BKPyV_Variant2
BKPyV_Variant3
BKPyV_Variant4
BKPyV_Variant5
BKPyV_Variant6
BKPyV_Variant7
BKPyV_Variant8
BKPyV_Variant9																																													645R	646I	647P	648I	649T
BKPyV_Variant10																													629G
BKPyV_Variant11																													629Y
BKPyV_Variant12			603K
BKPyV_Variant13
BKPyV_Variant14								608D
BKPyV_Variant15
[truncated: 101 more columns]
